# Supplementary material for: Personalized Nutrition Using Microbial Metabolite Phenotype to Stratify Participants and Non-Invasive Host Exfoliomics Reveal the Effects of Flaxseed Lignan Supplementation in a Placebo-Controlled Crossover Trial
Source: Nutrients. 2022 Jun 8;14(12):2377. doi: 10.3390/nu14122377 (PMC9230005; doi:10.3390/nu14122377)
Supplement: Supplementary file 1 [file nutrients-14-02377-s001.zip]

Archive with 2 entries (2 files):
- ENL_Manuscript_Supplemental_Figures__Final_04222022.pdf
- ENL_Manuscript_Supplemental_Tables_Final_04222022.pdf
